# Supplementary material for: Identification of multidrug chemoresistant genes in head and neck squamous cell carcinoma cells
Source: Mol Cancer. 2023 Sep 4;22:146. doi: 10.1186/s12943-023-01846-3 (PMC10476423; doi:10.1186/s12943-023-01846-3)
Supplement: Supplementary file 3 — Supplementary Material 3 [file 12943_2023_1846_MOESM3_ESM.xlsx]

## Sheet: Pan-cancer prognostic analysis
	Pan-cancer transcriptome prognostic analysis for 21 cancer types (Data extracted from KMPlot.com)
					Hazard Ratios (HR)
						NEK2	TOP2A	INHBA	DNMT1	N+T	N+I	N+D	T+I	T+D	I+D	N+T+I	N+T+D	T+I+D	N+I+D	N+T+I+D
					Bladder carcinoma	0.84	1.21	1.58	1.33	0.81	1.62	1.19	1.22	0.83	1.49	1.2	0.82	1.3	1.4	1.32
					Breast cancer	1.27	0.8	1.7	0.83	0.83	1.66	0.81	1.37	0.79	1.41	1.38	0.78	1.32	1.58	1.27
					Cervical SCC	1.34	0.66	2.94	0.48	0.66	1.66	0.48	1.37	0.57	0.62	1.34	0.56	0.61	0.6	0.59
					Esophageal adenocarcinoma	2.76	1.8	2.96	1.62	1.91	1.95	2.4	2.24	1.79	2.49	2.24	1.71	2.02	2.65	1.85
					Esophageal SCC	0.4	0.31	0.43	0.19	0.31	0.33	0.17	0.37	0.3	0.3	0.36	0.22	0.27	0.26	0.27
					HNSCC	1.44	1.22	1.68	0.69	1.23	1.65	0.74	1.28	0.84	1.17	1.26	0.87	0.85	1.19	0.89
					Kidney renal clear cell carcinoma	2.36	2.47	0.82	1.13	2.53	1.31	1.22	1.83	1.79	1.19	1.85	1.84	1.67	1.32	1.77
					Kidney renal papillary cell carcinoma	4.81	5.32	3.2	2.63	5.32	5.23	3.42	5.55	5.14	3.32	5.48	5.14	5.98	3.32	6.21
					Liver hepatocellular carcinoma	2.14	2.14	1.52	1.92	2.2	1.9	1.92	2.05	2.19	1.9	2.29	2.29	2.09	1.91	2.27
					Lung adenocarcinoma	1.85	1.96	1.59	1.28	1.94	1.87	1.51	1.74	1.83	1.4	1.83	1.92	1.64	1.48	1.61
					Lung SCC	0.81	0.67	1.47	0.97	0.69	1.53	0.79	1.11	0.72	1.26	1.1	0.72	0.87	1.36	0.88
					Ovarian cancer	0.77	1.12	0.8	0.71	0.9	1.16	0.73	1.2	0.82	0.76	1.27	0.86	0.8	0.76	0.79
					Pancreatic ductal adenocarcinoma	2.08	2.55	1.65	1.46	2.36	1.75	1.73	2.23	2.61	1.68	2.48	2.36	2.25	1.66	1.91
					Pheochromolytoma & Paraganglioma		4.59	0.21	3	4.86	1.99	3.04	4.95	8.69	1.69	5	8.21	6.6	1.81	6.3
					Rectum adenocarcinoma	0.73	0.44	0.56	0.5	0.47	0.6	0.53	0.33	0.26	0.51	0.36	0.34	0.33	0.59	0.33
					Sarcoma	1.8	2.2	0.58	1.94	2.07	0.8	1.71	2.03	2.02	1.71	2.01	1.99	2.2	1.89	2.17
					Stomach adenocarcinoma	0.74	0.73	1.63	0.66	0.72	1.59	0.69	1.15	0.63	1.35	0.81	0.67	0.72	1.36	0.73
					Testicular germ cell tumour	0.14		8.3	3.38087e+08
					Thymoma	0.1	0.12	4.54036e+08	0.14	0.12	0.13	0.14	0.12	0.07	0.07	0.12	0.07	0.07	0.11	0.07
					Thyroid carcinoma	3.53	1.9	2.25	0.51	1.97	2.37	0.59	3.56	0.67	2.17	3.74	0.65	2.96	2.18	3.08
					Uterine corpus endometrial carcinoma	1.44	1.78	0.72	1.4	1.7	1.38	1.38	1.56	1.58	0.77	1.6	1.5	1.52	0.8	1.45
					logrank P values
						NEK2	TOP2A	INHBA	DNMT1	N+T	N+I	N+D	T+I	T+D	I+D	N+T+I	N+T+D	T+I+D	N+I+D	N+T+I+D
					Bladder carcinoma	0.32	0.25	0.0037	0.11	0.15	0.0053	0.29	0.22	0.21	0.01	0.26	0.17	0.083	0.038	0.07
					Breast cancer	0.15	0.19	0.0017	0.28	0.26	0.0028	0.22	0.063	0.16	0.047	0.063	0.13	0.091	0.0057	0.15
					Cervical SCC	0.22	0.089	1.5e-05	0.076	0.11	0.041	0.011	0.22	0.048	0.059	0.26	0.047	0.082	0.034	0.064
					Esophageal adenocarcinoma	0.029	0.08	0.011	0.14	0.052	0.044	0.0085	0.064	0.073	0.012	0.064	0.099	0.29	0.0058	0.062
					Esophageal SCC	0.025	0.018	0.034	0.003	0.018	0.057	0.0018	0.012	0.014	0.0026	0.013	0.0076	0.0012	0.0015	0.0012
					HNSCC	0.013	0.019	0.00044	0.0076	0.14	0.00024	0.029	0.08	0.028	0.25	0.086	0.31	0.31	0.27	0.45
					Kidney renal clear cell carcinoma	1.5e-08	2.6e-09	0.2	0.47	7.4e-10	0.14	0.21	8.6e-05	0.00026	0.25	6.9e-05	0.00012	0.00092	0.072	0.0002
					Kidney renal papillary cell carcinoma	2.3e-08	1.4e-09	3e-05	0.0011	1.4e-09	1.6e-09	1.8e-05	3.3e-10	3.4e-09	2.7e-05	4.9e-10	2.8e-09	6.3e-11	2.7e-05	1.9e-11
					Liver hepatocellular carcinoma	9.4e-06	1.3e-05	0.02	0.0004	7.2e-06	0.00021	0.00017	3.5e-05	6.4e-06	0.00021	1.8e-06	2.3e-06	2.2e-05	0.00024	4e-06
					Lung adenocarcinoma	5.1e-05	8.7e-05	0.00051	0.1	3.9e-05	0.00016	0.0073	0.002	0.00046	0.04	0.0012	0.0019	0.0014	0.021	0.0023
					Lung SCC	0.16	0.0037	0.0078	0.081	0.0077	0.002	0.097	0.46	0.019	0.098	0.52	0.017	0.33	0.05	0.22
					Ovarian cancer	0.073	0.39	0.13	0.015	0.46	0.26	0.024	0.24	0.15	0.04	0.13	0.25	0.11	0.044	0.087
					Pancreatic ductal adenocarcinoma	0.00074	3.8e-05	0.018	0.07	8.2e-05	0.0087	0.0085	0.003	9.2e-06	0.013	0.00097	7.6e-05	0.0035	0.015	0.0021
					Pheochromolytoma & Paraganglioma	0.1	0.061	0.12	0.16	0.051	0.42	0.15	0.048	0.019	0.51	0.047	0.024	0.049	0.49	0.056
					Rectum adenocarcinoma	0.42	0.038	0.16	0.069	0.048	0.2	0.11	0.0055	0.0091	0.086	0.0089	0.025	0.0038	0.17	0.0043
					Sarcoma	0.005	0.00052	0.0064	0.003	0.00066	0.26	0.092	0.0011	0.0026	0.0024	0.0013	0.0039	0.00021	0.011	0.00029
					Stomach adenocarcinoma	0.066	0.085	0.0041	0.013	0.086	0.0055	0.036	0.39	0.011	0.07	0.27	0.024	0.097	0.064	0.1
					Testicular germ cell tumour	0.065	0.1	0.027	0.17	0.093	0.15	0.065	0.1	0.095	0.11	0.084	0.084	0.093	0.11	0.078
					Thymoma	0.00072	0.00019	0.01	0.0013	0.0018	0.0052	0.0013	0.0018	0.0011	0.002	0.0018	0.0011	0.0011	0.0011	0.0011
					Thyroid carcinoma	0.02	0.23	0.1	0.18	0.2	0.088	0.28	0.0094	0.43	0.14	0.0065	0.41	0.075	0.14	0.065
					Uterine corpus endometrial carcinoma	0.084	0.0077	0.12	0.19	0.015	0.12	0.21	0.0037	0.038	0.22	0.029	0.065	0.06	0.31	0.009
					Select for HR with logrank P<0.05																					Log10 (HR)
						NEK2	TOP2A	INHBA	DNMT1	N+T	N+I	N+D	T+I	T+D	I+D	N+T+I	N+T+D	T+I+D	N+I+D	N+T+I+D							NEK2	TOP2A	INHBA	DNMT1	N+T	N+I	N+D	T+I	T+D	I+D	N+T+I	N+T+D	T+I+D	N+I+D	N+T+I+D
					Bladder carcinoma			1.58			1.62				1.49				1.4							Bladder carcinoma			0.198657			0.209515				0.173186				0.146128
					Breast cancer			1.7			1.66				1.41				1.58							Breast cancer			0.230449			0.220108				0.149219				0.198657
					Cervical SCC			2.94			1.66	0.48		0.57			0.56		0.6							Cervical SCC			0.468347			0.220108	-0.318759		-0.244125			-0.251812		-0.221849
					Esophageal adenocarcinoma	2.76		2.96			1.95	2.4			2.49				2.65							Esophageal adenocarcinoma	0.440909		0.471292			0.290035	0.380211			0.396199				0.423246
					Esophageal SCC	0.4	0.31	0.43	0.19	0.31		0.17	0.37	0.3	0.3	0.36	0.22	0.27	0.26	0.27						Esophageal SCC	-0.39794	-0.508638	-0.366532	-0.721246	-0.508638		-0.769551	-0.431798	-0.522879	-0.522879	-0.443697	-0.657577	-0.568636	-0.585027	-0.568636
					HNSCC	1.44	1.22	1.68	0.69		1.65	0.74		0.84												HNSCC	0.158362	0.0863598	0.225309	-0.161151		0.217484	-0.130768		-0.0757207
					Kidney renal clear cell carcinoma	2.36	2.47			2.53			1.83	1.79		1.85	1.84	1.67		1.77						Kidney renal clear cell carcinoma	0.372912	0.392697			0.403121			0.262451	0.252853		0.267172	0.264818	0.222716		0.247973
					Kidney renal papillary cell carcinoma	4.81	5.32	3.2	2.63	5.32	5.23	3.42	5.55	5.14	3.32	5.48	5.14	5.98	3.32	6.21						Kidney renal papillary cell carcinoma	0.682145	0.725912	0.50515	0.419956	0.725912	0.718502	0.534026	0.744293	0.710963	0.521138	0.738781	0.710963	0.776701	0.521138	0.793092
					Liver hepatocellular carcinoma	2.14	2.14	1.52	1.92	2.2	1.9	1.92	2.05	2.19	1.9	2.29	2.29	2.09	1.91	2.27						Liver hepatocellular carcinoma	0.330414	0.330414	0.181844	0.283301	0.342423	0.278754	0.283301	0.311754	0.340444	0.278754	0.359835	0.359835	0.320146	0.281033	0.356026
					Lung adenocarcinoma	1.85	1.96	1.59		1.94	1.87	1.51	1.74	1.83	1.4	1.83	1.92	1.64	1.48	1.61						Lung adenocarcinoma	0.267172	0.292256	0.201397		0.287802	0.271842	0.178977	0.240549	0.262451	0.146128	0.262451	0.283301	0.214844	0.170262	0.206826
					Lung SCC		0.67	1.47		0.69	1.53			0.72			0.72									Lung SCC		-0.173925	0.167317		-0.161151	0.184691			-0.142668			-0.142668
					Ovarian cancer				0.71			0.73			0.76				0.76							Ovarian cancer				-0.148742			-0.136677			-0.119186				-0.119186
					Pancreatic ductal adenocarcinoma	2.08	2.55	1.65		2.36	1.75	1.73	2.23	2.61	1.68	2.48	2.36	2.25	1.66	1.91						Pancreatic ductal adenocarcinoma	0.318063	0.40654	0.217484		0.372912	0.243038	0.238046	0.348305	0.416641	0.225309	0.394452	0.372912	0.352183	0.220108	0.281033
					Pheochromolytoma & Paraganglioma								4.95	8.69		5	8.21	6.6								Pheochromolytoma & Paraganglioma								0.694605	0.93902		0.69897	0.914343	0.819544
					Rectum adenocarcinoma		0.44			0.47			0.33	0.26		0.36	0.34	0.33		0.33						Rectum adenocarcinoma		-0.356547			-0.327902			-0.481486	-0.585027		-0.443697	-0.468521	-0.481486		-0.481486
					Sarcoma	1.8	2.2	0.58	1.94	2.07			2.03	2.02	1.71	2.01	1.99	2.2	1.89	2.17						Sarcoma	0.255273	0.342423	-0.236572	0.287802	0.31597			0.307496	0.305351	0.232996	0.303196	0.298853	0.342423	0.276462	0.33646
					Stomach adenocarcinoma			1.63	0.66		1.59	0.69		0.63			0.67									Stomach adenocarcinoma			0.212188	-0.180456		0.201397	-0.161151		-0.200659			-0.173925
					Testicular germ cell tumour			8.3																		Testicular germ cell tumour			0.919078
					Thymoma	0.1	0.12	4.54036e+08	0.14	0.12	0.13	0.14	0.12	0.07	0.07	0.12	0.07	0.07	0.11	0.07						Thymoma	-1	-0.920819	8.65709	-0.853872	-0.920819	-0.886057	-0.853872	-0.920819	-1.1549	-1.1549	-0.920819	-1.1549	-1.1549	-0.958607	-1.1549
					Thyroid carcinoma	3.53							3.56			3.74										Thyroid carcinoma	0.547775							0.55145			0.572872
					Uterine corpus endometrial carcinoma		1.78			1.7			1.56	1.58		1.6				1.45						Uterine corpus endometrial carcinoma		0.25042			0.230449			0.193125	0.198657		0.20412				0.161368
					Poor vs Good Cancer Prognosis for each marker or markers in combinations
						NEK2	TOP2A	INHBA	DNMT1	N+T	N+I	N+D	T+I	T+D	I+D	N+T+I	N+T+D	T+I+D	N+I+D	N+T+I+D
					Poor	9	8	13	3	7	11	5	9	8	8	9	7	7	8	7
					Good	2	4	2	5	4	1	6	3	7	3	3	6	3	4	3
					Total Cancer	11	12	15	8	11	12	11	12	15	11	12	13	10	12	10
					Poor Prognosis	0.818182	0.666667	0.866667	0.375	0.636364	0.916667	0.454545	0.75	0.533333	0.727273	0.75	0.538462	0.7	0.666667	0.7
					Good Prognosis	0.181818	0.333333	0.133333	0.625	0.363636	0.0833333	0.545455	0.25	0.466667	0.272727	0.25	0.461538	0.3	0.333333	0.3
					Top Prognostic Marker(s) Selection for Each Cancer Type																						Best Prognostic Marker(s) for Each Cancery Type
						NEK2	TOP2A	INHBA	DNMT1	N+T	N+I	N+D	T+I	T+D	I+D	N+T+I	N+T+D	T+I+D	N+I+D	N+T+I+D								HR*	logrank P
					Bladder carcinoma	-2.625	4.84	427.027	12.0909	-5.4	305.66	4.10345	5.54545	-3.95238	149	4.61538	-4.82353	15.6627	36.8421	18.8571						Bladder carcinoma	INHBA	1.58	0.0037
					Breast cancer	8.46667	-4.21053	1000	-2.96429	-3.19231	592.857	-3.68182	21.746	-4.9375	30	21.9048	-6	14.5055	277.193	8.46667						Breast cancer	INHBA	1.7	0.0017
					Cervical SCC	6.09091	-7.41573	196000	-6.31579	-6	40.4878	-43.6364	6.22727	-11.875	-10.5085	5.15385	-11.9149	-7.43902	-17.6471	-9.21875						Cervical SCC	INHBA	2.94	1.5e-05
					Esophageal adenocarcinoma	95.1724	22.5	269.091	11.5714	36.7308	44.3182	282.353	35	24.5205	207.5	35	17.2727	6.96552	456.897	29.8387						Esophageal adenocarcinoma	N+I+D	2.65	0.0058
					Esophageal SCC	-16	-17.2222	-12.6471	-63.3333	-17.2222	-5.78947	-94.4444	-30.8333	-21.4286	-115.385	-27.6923	-28.9474	-225	-173.333	-225						Esophageal SCC	T+I+D	0.27	0.0012
					HNSCC	110.769	64.2105	3818.18	-90.7895	8.78571	6875	-25.5172	16	-30	4.68	14.6512	-2.80645	-2.74194	4.40741	-1.97778						HNSCC	N+I	1.65	0.00024
					Kidney renal clear cell carcinoma	1.57333e+08	950000000	-4.1	2.40426	3.41892e+09	9.35714	5.80952	21279.1	6884.62	4.76	26811.6	15333.3	1815.22	18.3333	8850						Kidney renal clear cell carcinoma	N+T	2.53	7.4e-10
					Kidney renal papillary cell carcinoma	2.0913e+08	3.8e+09	106667	2390.91	3.8e+09	3268750000	190000	1.68182e+10	1.51176e+09	122963	1.11837e+10	1.83571e+09	9.49206e+10	122963	3.26842e+11						Kidney renal papillary cell carcinoma	N+T+I+D	6.21	1.9e-11
					Liver hepatocellular carcinoma	227660	164615	76	4800	305556	9047.62	11294.1	58571.4	342188	9047.62	1.27222e+06	995652	95000	7958.33	567500						Liver hepatocellular carcinoma	N+T+I	2.29	1.8e-06
					Lung adenocarcinoma	36274.5	22528.7	3117.65	12.8	49743.6	11687.5	206.849	870	3978.26	35	1525	1010.53	1171.43	70.4762	700						Lung adenocarcinoma	N+T	1.94	3.9e-05
					Lung SCC	-5.0625	-181.081	188.462	-11.9753	-89.6104	765	-8.14433	2.41304	-37.8947	12.8571	2.11538	-42.3529	-2.63636	27.2	-4						Lung SCC	N+I	1.53	0.002
					Ovarian cancer	-10.5479	2.87179	-6.15385	-47.3333	-1.95652	4.46154	-30.4167	5	-5.46667	-19	9.76923	-3.44	-7.27273	-17.2727	-9.08046						Ovarian cancer	DNMT1	0.71	0.015
					Pancreatic ductal adenocarcinoma	2810.81	67105.3	91.6667	20.8571	28780.5	201.149	203.529	743.333	283696	129.231	2556.7	31052.6	642.857	110.667	909.524						Pancreatic ductal adenocarcinoma	T+D	2.61	9.2e-06
					Pheochromolytoma & Paraganglioma	0	75.2459	-1.75	18.75	95.2941	4.7381	20.2667	103.125	457.368	3.31373	106.383	342.083	134.694	3.69388	112.5						Pheochromolytoma & Paraganglioma	T+D	8.69	0.019
					Rectum adenocarcinoma	-1.7381	-11.5789	-3.5	-7.24638	-9.79167	-3	-4.81818	-60	-28.5714	-5.93023	-40.4494	-13.6	-86.8421	-3.47059	-76.7442						Rectum adenocarcinoma	T+I+D	0.33	0.0038
					Sarcoma	360	4230.77	-90.625	646.667	3136.36	-3.07692	18.587	1845.45	776.923	712.5	1546.15	510.256	10476.2	171.818	7482.76						Sarcoma	T+I+D	2.2	0.00021
					Stomach adenocarcinoma	-11.2121	-8.58824	397.561	-50.7692	-8.37209	289.091	-19.1667	2.94872	-57.2727	19.2857	-3	-27.9167	-7.42268	21.25	-7.3						Stomach adenocarcinoma	INHBA	1.63	0.0041
					Testicular germ cell tumour	-2.15385	0	307.407	1.98875e+09	0	0	0	0	0	0	0	0	0	0	0						Testicular germ cell tumour	INHBA	8.3	0.027
					Thymoma	-138.889	-631.579	45403599482	-107.692	-66.6667	-25	-107.692	-66.6667	-63.6364	-35	-66.6667	-63.6364	-63.6364	-100	-63.6364						Thymoma	INHBA	4.54036e+08	0.00019
					Thyroid carcinoma	176.5	8.26087	22.5	-2.83333	9.85	26.9318	-2.10714	378.723	-1.55814	15.5	575.385	-1.58537	39.4667	15.5714	47.3846						Thyroid carcinoma	N+T+I	3.74	0.0065
					Uterine corpus endometrial carcinoma	17.1429	231.169	-6	7.36842	113.333	11.5	6.57143	421.622	41.5789	-3.5	55.1724	23.0769	25.3333	-2.58065	161.111						Uterine corpus endometrial carcinoma	T+I+D	1.56	0.0037
																											*Red: poor prognosis; Green: good prognosis

## Sheet: 4 Prognostic Markers
Select for HR with logrank P<0.05						Log10					Log HR Rank sorted for each gene
	NEK2	TOP2A	INHBA	DNMT1		NEK2	TOP2A	INHBA	DNMT1				NEK2				TOP2A				INHBA				DNMT1
Bladder carcinoma			1.58			0.440909	-0.508638	0.198657	-0.721246		Kidney renal papillary cell carcinoma	RPCC	0.682145		Kidney renal papillary cell carcinoma	RPCC	0.725912		Thymoma	T	8.65709		Kidney renal papillary cell carcinoma	RPCC	0.419956
Breast cancer			1.7			-0.39794	0.0863598	0.230449	-0.161151		Thyroid carcinoma	TC	0.547775		Pancreatic ductal adenocarcinoma	PDA	0.40654		Testicular germ cell tumour	TGCT	0.919078		Sarcoma	S	0.287802
Cervical SCC			2.94			0.158362	0.392697	0.468347	0.419956		Esophageal adenocarcinoma	EA	0.440909		Kidney renal clear cell carcinoma	RCCC	0.392697		Kidney renal papillary cell carcinoma	RPCC	0.50515		Liver hepatocellular carcinoma	HC	0.283301
Esophageal adenocarcinoma	2.76		2.96			0.372912	0.725912	0.471292	0.283301		Kidney renal clear cell carcinoma	RCCC	0.372912		Sarcoma	S	0.342423		Esophageal adenocarcinoma	EA	0.471292		Ovarian cancer	OC	-0.148742
Esophageal SCC	0.4	0.31	0.43	0.19		0.682145	0.330414	-0.366532	-0.148742		Liver hepatocellular carcinoma	HC	0.330414		Liver hepatocellular carcinoma	HC	0.330414		Cervical SCC	CSCC	0.468347		HNSCC	HNSCC	-0.161151
HNSCC	1.44	1.22	1.68	0.69		0.330414	0.292256	0.225309	0.287802		Pancreatic ductal adenocarcinoma	PDA	0.318063		Lung adenocarcinoma	LA	0.292256		Breast cancer	BrC	0.230449		Stomach adenocarcinoma	SA	-0.180456
Kidney renal clear cell carcinoma	2.36	2.47				0.267172	-0.173925	0.50515	-0.180456		Lung adenocarcinoma	LA	0.267172		Uterine corpus endometrial carcinoma	UCEC	0.25042		HNSCC	HNSCC	0.225309		Esophageal SCC	ESCC	-0.721246
Kidney renal papillary cell carcinoma	4.81	5.32	3.2	2.63		0.318063	0.40654	0.181844	-0.853872		Sarcoma	S	0.255273		HNSCC	HNSCC	0.0863598		Pancreatic ductal adenocarcinoma	PDA	0.217484		Thymoma	T	-0.853872
Liver hepatocellular carcinoma	2.14	2.14	1.52	1.92		0.255273	-0.356547	0.201397			HNSCC	HNSCC	0.158362		Lung SCC	LSCC	-0.173925		Stomach adenocarcinoma	SA	0.212188
Lung adenocarcinoma	1.85	1.96	1.59			-1	0.342423	0.167317			Esophageal SCC	ESCC	-0.39794		Rectum adenocarcinoma	RA	-0.356547		Lung adenocarcinoma	LA	0.201397
Lung SCC		0.67	1.47			0.547775	-0.920819	0.217484			Thymoma	T	-1		Esophageal SCC	ESCC	-0.508638		Bladder carcinoma	BldC	0.198657
Ovarian cancer				0.71			0.25042	-0.236572							Thymoma	T	-0.920819		Liver hepatocellular carcinoma	LHC	0.181844
Pancreatic ductal adenocarcinoma	2.08	2.55	1.65					0.212188											Lung SCC	LSCC	0.167317
Rectum adenocarcinoma		0.44						0.919078											Sarcoma	SA	-0.236572
Sarcoma	1.8	2.2	0.58	1.94				8.65709											Esophageal SCC	ESCC	-0.366532
Stomach adenocarcinoma			1.63	0.66
Testicular germ cell tumour			8.3									Poor Prognosis	NEK2	%			TOP2A	%			INHBA	%			DNMT1	%
Thymoma	0.1	0.12	4.54036e+08	0.14								Good Prognosis	9	0.818182		Poor Prognosis	8	0.666667		Poor Prognosis	13	0.866667		Poor Prognosis	3	0.375
Thyroid carcinoma	3.53											Total Cancer	2	0.181818		Good Prognosis	4	0.333333		Good Prognosis	2	0.133333		Good Prognosis	5	0.625
Uterine corpus endometrial carcinoma		1.78											11	1		Total Cancer	12	1		Total Cancer	15	1		Total Cancer	8	1
										BldC	Bladder carcinoma
										BrC	Breast cancer
										CSCC	Cervical SCC
										EA	Esophageal adenocarcinoma
										ESCC	Esophageal SCC
										HNSCC	HNSCC
										RCCC	Kidney renal clear cell carcinoma
										RPCC	Kidney renal papillary cell carcinoma
										HC	Liver hepatocellular carcinoma
										LA	Lung adenocarcinoma
										LSCC	Lung SCC
										OC	Ovarian cancer
										PDA	Pancreatic ductal adenocarcinoma
										RA	Rectum adenocarcinoma
										S	Sarcoma
										SA	Stomach adenocarcinoma
										TGCT	Testicular germ cell tumour
										T	Thymoma
										TC	Thyroid carcinoma
										UCEC	Uterine corpus endometrial carcinoma
